# Supplementary material for: Two new entomopathogenic species of Ophiocordyceps in Thailand
Source: MycoKeys. 2019 Feb 21;(47):53–74. doi: 10.3897/mycokeys.47.29898 (PMC6395454; doi:10.3897/mycokeys.47.29898)
Supplement: XML Treatment for Ophiocordyceps globiceps [file mycokeys.47.29898-treatment1.xml]

<!DOCTYPE tp:taxon-treatment
  PUBLIC "-//TaxonX//DTD Taxonomic Treatment Publishing DTD v0 20100105//EN" "tax-treatment-NSO.dtd">
<tp:taxon-treatment xmlns:tp="http://www.plazi.org/taxpub"><tp:treatment-meta><kwd-group><label>Taxon classification</label><kwd><named-content xmlns:xlink="http://www.w3.org/1999/xlink" content-type="kingdom">Fungi</named-content></kwd><kwd><named-content xmlns:xlink="http://www.w3.org/1999/xlink" content-type="order">Hypocreales</named-content></kwd><kwd><named-content xmlns:xlink="http://www.w3.org/1999/xlink" content-type="family">Ophiocordycipitaceae</named-content></kwd></kwd-group><mixed-citation publication-type="journal"><person-group><name><surname>Xiao</surname><given-names>Yuan-Pin</given-names></name><name><surname>Hongsanan</surname><given-names>Sinang</given-names></name><name><surname>Hyde</surname><given-names>Kevin D.</given-names></name><name><surname>Brooks</surname><given-names>Siraprapa</given-names></name><name><surname>Xie</surname><given-names>Ning</given-names></name><name><surname>Long</surname><given-names>Feng-Yao</given-names></name><name><surname>Wen</surname><given-names>Ting-Chi</given-names></name></person-group><article-title>Two new entomopathogenic species of <italic><tp:taxon-name><tp:taxon-name-part taxon-name-part-type="genus" reg="Ophiocordyceps">Ophiocordyceps</tp:taxon-name-part></tp:taxon-name></italic> in Thailand</article-title><source>MycoKeys</source><day>21</day><month>2</month><year>2019</year><volume>2019</volume><issue>47</issue><fpage>53</fpage><lpage>74</lpage><pub-id pub-id-type="doi">10.3897/mycokeys.47.29898</pub-id></mixed-citation></tp:treatment-meta><tp:nomenclature><tp:taxon-name>
              <tp:taxon-name-part taxon-name-part-type="genus" reg="Ophiocordyceps">Ophiocordyceps</tp:taxon-name-part>
              <tp:taxon-name-part taxon-name-part-type="species" reg="globiceps">globiceps</tp:taxon-name-part>
              <object-id xmlns:xlink="http://www.w3.org/1999/xlink" xlink:type="simple">Index Fungorum number: IF555323</object-id>
              <object-id xmlns:xlink="http://www.w3.org/1999/xlink" xlink:type="simple">Faces of fungi number: FoF 04864</object-id>
            </tp:taxon-name><tp:taxon-authority>Y.P. Xiao, T.C. Wen &amp; K.D. Hyde</tp:taxon-authority><tp:taxon-status xmlns:xlink="http://www.w3.org/1999/xlink" xlink:type="simple">sp. nov.</tp:taxon-status><xref ref-type="fig" rid="F2">Fig. 2</xref></tp:nomenclature><tp:treatment-sec sec-type="etymology" id="SECID0ESRBI"><title>Etymology.</title><p>The specific epithet refers to the feature of the secondary hemispherical to globoid fertile head.</p><p><bold>Sexual morph</bold>: <italic>Stromata</italic> 4–8 mm long × 0.5–1 mm diam., one or several from the host, stipitate, capitate, unbranched, cinnamon to yellow. <italic>Stipe</italic> 3.5–7.5 mm long, 0.2–0.5 mm diam., yellow, cylindrical, with a fertile apex. <italic>Fertile head</italic> 1–1.5 mm long, 1–1.2 mm diam., cinnamon to yellow, single, hemispherical to globoid. <italic>Perithecia</italic> 538–663 × 182–247 μm (x̄= 600 × 214 µm, n = 60), immersed, ovoid to elongated pyriform, thick-walled, vertical with the ostioles opening on the upper surface of the head. <italic>Peridium</italic> 17–22 µm (x̄ = 20 µm, n = 90) wide, hyaline, of <italic>textura porrecta</italic> to <italic>textura prismatica</italic> to <italic>textura angularis</italic>. <italic>Asci</italic> 373–454 × 5.7–8.2 μm (x̄ = 413 × 7 µm, n = 90), 8-spored, hyaline, filiform, with a thick apex. <italic>Apical cap</italic> 4.4–6.4 × 4.9–5.7 μm (x̄ = 5.4 × 5.3 µm, n = 60), thick, with a small channel in the centre. <italic>Ascospores</italic> 240–303 × 1.8–2.3 μm (x̄ = 272 × 2.1 µm, n = 60), filiform, hyaline, multiseptate. <italic>Secondary ascospores</italic> 4–5.4 × 1.2–1.9 μm (x̄ = 4.7 × 1.6 µm, n = 90) cylindrical to fusoid, 1-celled, straight, hyaline, smooth-walled. <bold>Asexual morph</bold>: Undetermined.</p><fig id="F2" position="float" orientation="portrait"><label>Figure 2.</label><caption><p><italic><tp:taxon-name><tp:taxon-name-part taxon-name-part-type="genus" reg="Ophiocordyceps">Ophiocordyceps</tp:taxon-name-part><tp:taxon-name-part taxon-name-part-type="species" reg="globiceps">globiceps</tp:taxon-name-part></tp:taxon-name></italic> (holotype MFLU 18–0661). <bold>a</bold> Habitat <bold>b</bold> Ascostroma emerging from infected fly <bold>c</bold> Host <bold>d</bold> Fertile head of ascostroma <bold>e</bold> Vertical section of the stroma <bold>f</bold> Section of ascomata <bold>g</bold> Peridium <bold>h, i</bold> Asci <bold>k</bold> Apical cap of asci <bold>l, q</bold> Part of ascospore <bold>m, n</bold> Secondary ascospores <bold>o</bold> Upper side of the culture <bold>p</bold> Reverse side of the culture. Scale bars: 1000 µm (<bold>b–d</bold>), 500 µm (<bold>e, f</bold>), 100 µm (<bold>h, i</bold>), 20 µm (<bold>g</bold>), 10 µm (<bold>k, l</bold>), 5 µm (<bold>m, n, q</bold>), 5 cm (<bold>o, p</bold>).</p></caption><graphic xmlns:xlink="http://www.w3.org/1999/xlink" xlink:href="mycokeys-47-053-g002.jpg" position="float" orientation="portrait" xlink:type="simple" id="oo_266797.jpg"/></fig></tp:treatment-sec><tp:treatment-sec sec-type="description" id="SECID0EVUBI"><title>Culture characteristics.</title><p>growing on PDA, reaching 5 cm diam., after 6 weeks at 25 °C, superficial cottony, whitened, loose, reverse yellow. After 10 weeks at 25 °C, reaching 6 cm diam., no conidiogenous structures observed.</p></tp:treatment-sec><tp:treatment-sec sec-type="material" id="SECID0E1UBI"><title>Material examined.</title><p>THAILAND, Ranong, Tambon Khao Niwet, parasitise on fly (<tp:taxon-name><tp:taxon-name-part taxon-name-part-type="family">Muscidae</tp:taxon-name-part></tp:taxon-name>, <tp:taxon-name><tp:taxon-name-part taxon-name-part-type="order">Diptera</tp:taxon-name-part></tp:taxon-name>) 7 mm long, 3 mm wide, brown to dark brown, without hyphae on the surface, collected on the grass stem, 19 July 2015, YuanPin Xiao, (MFLU 18–0661, <bold>holotype</bold>, ex-type living culture, MFLUCC 18–0495); Chiang Mai, Thailand, on adult fly (<tp:taxon-name><tp:taxon-name-part taxon-name-part-type="order">Diptera</tp:taxon-name-part></tp:taxon-name>), 6.5 mm long, 2.7 mm wide, brown to dark brown, without hyphae on the surface, collected on the grass, 19 July 2017, YuanPin Xiao, (MFLU 18–0662, <bold>paratypes</bold>, living culture MFLUCC 18–0496).</p></tp:treatment-sec><tp:treatment-sec sec-type="notes" id="SECID0ETVBI"><title>Notes.</title><p>In the phylogenetic tree, <italic><tp:taxon-name><tp:taxon-name-part taxon-name-part-type="genus" reg="Ophiocordyceps">Ophiocordyceps</tp:taxon-name-part><tp:taxon-name-part taxon-name-part-type="species" reg="globiceps">globiceps</tp:taxon-name-part></tp:taxon-name></italic> is closely related to <italic><tp:taxon-name><tp:taxon-name-part taxon-name-part-type="genus" reg="Ophiocordyceps">O.</tp:taxon-name-part><tp:taxon-name-part taxon-name-part-type="species" reg="dipterigena">dipterigena</tp:taxon-name-part></tp:taxon-name></italic> (Berk. &amp; Broome) G.H. Sung, J.M. Sung, Hywel-Jones &amp; Spatafor. (Thailand) and <italic><tp:taxon-name><tp:taxon-name-part taxon-name-part-type="genus" reg="Ophiocordyceps">O.</tp:taxon-name-part><tp:taxon-name-part taxon-name-part-type="species" reg="hemisphaerica">hemisphaerica</tp:taxon-name-part></tp:taxon-name></italic> Mafalda-Freire, Reck &amp; Drechsler-Santos (Brazil), which infect flies (<xref ref-type="bibr" rid="B26">Luangsa-ard et al. 2008</xref>, <xref ref-type="bibr" rid="B9">Hyde et al. 2016</xref>). <italic><tp:taxon-name><tp:taxon-name-part taxon-name-part-type="genus" reg="Ophiocordyceps">Ophiocordyceps</tp:taxon-name-part><tp:taxon-name-part taxon-name-part-type="species" reg="globiceps">globiceps</tp:taxon-name-part></tp:taxon-name></italic> also groups with <italic><tp:taxon-name><tp:taxon-name-part taxon-name-part-type="genus" reg="Ophiocordyceps">Ophiocordyceps</tp:taxon-name-part></tp:taxon-name></italic> sp. (FMF147) (106bp <abbrev xmlns:xlink="http://www.w3.org/1999/xlink" xlink:title="internal transcribed spacer" id="ABBRID0EUXBI" xlink:type="simple">ITS</abbrev> differ), which was introduced by <abbrev xmlns:xlink="http://www.w3.org/1999/xlink" xlink:title="internal transcribed spacer" id="ABBRID0EYXBI" xlink:type="simple">ITS</abbrev> sequence data and without any other detail (<xref ref-type="bibr" rid="B7">Freire 2015</xref>). <italic><tp:taxon-name><tp:taxon-name-part taxon-name-part-type="genus" reg="Ophiocordyceps">Ophiocordyceps</tp:taxon-name-part><tp:taxon-name-part taxon-name-part-type="species" reg="globiceps">globiceps</tp:taxon-name-part></tp:taxon-name></italic> has 60 bp that differ from <italic><tp:taxon-name><tp:taxon-name-part taxon-name-part-type="genus" reg="Ophiocordyceps">O.</tp:taxon-name-part><tp:taxon-name-part taxon-name-part-type="species" reg="dipterigena">dipterigena</tp:taxon-name-part></tp:taxon-name></italic> (MY621, Thailand) in the <abbrev xmlns:xlink="http://www.w3.org/1999/xlink" xlink:title="internal transcribed spacer" id="ABBRID0EWYBI" xlink:type="simple">ITS</abbrev> region, 19 bp in <abbrev xmlns:xlink="http://www.w3.org/1999/xlink" xlink:title="translation elongation factor 1-alpha" id="ABBRID0E1YBI" xlink:type="simple">TEF1α</abbrev>. It has 87 bp that differ from <italic><tp:taxon-name><tp:taxon-name-part taxon-name-part-type="genus" reg="Hymenostilbe">Hymenostilbe</tp:taxon-name-part><tp:taxon-name-part taxon-name-part-type="species" reg="dipterigena">dipterigena</tp:taxon-name-part></tp:taxon-name></italic> Petch (<ext-link xmlns:xlink="http://www.w3.org/1999/xlink" ext-link-type="gen" xlink:href="NHJ12170" xlink:type="simple">NHJ12170</ext-link>, Thailand, asexual morph of <italic><tp:taxon-name><tp:taxon-name-part taxon-name-part-type="genus" reg="Ophiocordyceps">O.</tp:taxon-name-part><tp:taxon-name-part taxon-name-part-type="species" reg="dipterigena">dipterigena</tp:taxon-name-part></tp:taxon-name></italic>) in the <abbrev xmlns:xlink="http://www.w3.org/1999/xlink" xlink:title="internal transcribed spacer" id="ABBRID0EUZBI" xlink:type="simple">ITS</abbrev> region and 20 bp in <abbrev xmlns:xlink="http://www.w3.org/1999/xlink" xlink:title="translation elongation factor 1-alpha" id="ABBRID0EYZBI" xlink:type="simple">TEF1α</abbrev>. <italic><tp:taxon-name><tp:taxon-name-part taxon-name-part-type="genus" reg="Ophiocordyceps">Ophiocordyceps</tp:taxon-name-part><tp:taxon-name-part taxon-name-part-type="species" reg="globiceps">globiceps</tp:taxon-name-part></tp:taxon-name></italic> also has 94 bp (<abbrev xmlns:xlink="http://www.w3.org/1999/xlink" xlink:title="internal transcribed spacer" id="ABBRID0EH1BI" xlink:type="simple">ITS</abbrev>) that differ from <italic><tp:taxon-name><tp:taxon-name-part taxon-name-part-type="genus" reg="Ophiocordyceps">O.</tp:taxon-name-part><tp:taxon-name-part taxon-name-part-type="species" reg="dipterigena">dipterigena</tp:taxon-name-part></tp:taxon-name></italic> (MRCIF71, Thailand), which only has <abbrev xmlns:xlink="http://www.w3.org/1999/xlink" xlink:title="internal transcribed spacer" id="ABBRID0EW1BI" xlink:type="simple">ITS</abbrev> and without any details. <italic><tp:taxon-name><tp:taxon-name-part taxon-name-part-type="genus" reg="Ophiocordyceps">Ophiocordyceps</tp:taxon-name-part><tp:taxon-name-part taxon-name-part-type="species" reg="globiceps">globiceps</tp:taxon-name-part></tp:taxon-name></italic> has 104 bp that differ from <italic><tp:taxon-name><tp:taxon-name-part taxon-name-part-type="genus" reg="Ophiocordyceps">O.</tp:taxon-name-part><tp:taxon-name-part taxon-name-part-type="species" reg="hemisphaerica">hemisphaerica</tp:taxon-name-part></tp:taxon-name></italic> (FLOR 59525) in the <abbrev xmlns:xlink="http://www.w3.org/1999/xlink" xlink:title="internal transcribed spacer" id="ABBRID0EQ2BI" xlink:type="simple">ITS</abbrev> region and has 21 bp in nr<italic>SSU</italic>, 97 bp in nr<italic>LSU</italic>, 74 bp in <abbrev xmlns:xlink="http://www.w3.org/1999/xlink" xlink:title="translation elongation factor 1-alpha" id="ABBRID0EY2BI" xlink:type="simple">TEF1α</abbrev> that differ from <italic><tp:taxon-name><tp:taxon-name-part taxon-name-part-type="genus" reg="Ophiocordyceps">O.</tp:taxon-name-part><tp:taxon-name-part taxon-name-part-type="species" reg="dipterigena">dipterigena</tp:taxon-name-part></tp:taxon-name></italic> (OSC 151913).</p><p>We compared the new species with other <italic><tp:taxon-name><tp:taxon-name-part taxon-name-part-type="genus" reg="Ophiocordyceps">Ophiocordyceps</tp:taxon-name-part></tp:taxon-name></italic> species which infect flies (<tp:taxon-name><tp:taxon-name-part taxon-name-part-type="order">Diptera</tp:taxon-name-part></tp:taxon-name>) or are morphologically similar to <italic><tp:taxon-name><tp:taxon-name-part taxon-name-part-type="genus" reg="Ophiocordyceps">O.</tp:taxon-name-part><tp:taxon-name-part taxon-name-part-type="species" reg="globiceps">globiceps</tp:taxon-name-part></tp:taxon-name></italic> (Table <xref ref-type="table" rid="T2">2</xref>). <italic><tp:taxon-name><tp:taxon-name-part taxon-name-part-type="genus" reg="Ophiocordyceps">Ophiocordyceps</tp:taxon-name-part><tp:taxon-name-part taxon-name-part-type="species" reg="globiceps">globiceps</tp:taxon-name-part></tp:taxon-name></italic> differs from three records of <italic><tp:taxon-name><tp:taxon-name-part taxon-name-part-type="genus" reg="Ophiocordyceps">O.</tp:taxon-name-part><tp:taxon-name-part taxon-name-part-type="species" reg="dipterigena">dipterigena</tp:taxon-name-part></tp:taxon-name></italic> found in Sri Lanka, Japan and Thailand by producing single smaller stroma, smaller and shorter perithecia, shorter asci and smaller ascospores (Table <xref ref-type="table" rid="T2">2</xref>). <italic><tp:taxon-name><tp:taxon-name-part taxon-name-part-type="genus" reg="Cordyceps">Cordyceps</tp:taxon-name-part><tp:taxon-name-part taxon-name-part-type="species" reg="sakishimensis">sakishimensis</tp:taxon-name-part></tp:taxon-name></italic> Kobayasi &amp; Shimizu, <italic><tp:taxon-name><tp:taxon-name-part taxon-name-part-type="genus" reg="Ophiocordyceps">Ophiocordyceps</tp:taxon-name-part><tp:taxon-name-part taxon-name-part-type="species" reg="discoideicapitata">discoideicapitata</tp:taxon-name-part></tp:taxon-name></italic> (Kobayasi &amp; Shimizu) G.H. Sung, J.M. Sung, Hywel-Jones &amp; Spatafora, <italic><tp:taxon-name><tp:taxon-name-part taxon-name-part-type="genus" reg="Ophiocordyceps">Ophiocordyceps</tp:taxon-name-part><tp:taxon-name-part taxon-name-part-type="species" reg="forquignonii">forquignonii</tp:taxon-name-part></tp:taxon-name></italic> (Quél.) G.H. Sung, J.M. Sung, Hywel-Jones &amp; Spatafora, <italic><tp:taxon-name><tp:taxon-name-part taxon-name-part-type="genus" reg="Ophiocordyceps">Ophiocordyceps</tp:taxon-name-part><tp:taxon-name-part taxon-name-part-type="species" reg="hemisphaerica">hemisphaerica</tp:taxon-name-part></tp:taxon-name></italic> Mafalda-Freire, Reck &amp; Drechsler-Santos, <italic><tp:taxon-name><tp:taxon-name-part taxon-name-part-type="genus" reg="Ophiocordyceps">Ophiocordyceps</tp:taxon-name-part><tp:taxon-name-part taxon-name-part-type="species" reg="lacrimoidis">lacrimoidis</tp:taxon-name-part></tp:taxon-name></italic> Mafalda-Freire, Reck &amp; Drechsler-Santos and <italic><tp:taxon-name><tp:taxon-name-part taxon-name-part-type="genus" reg="Cordyceps">Cordyceps</tp:taxon-name-part><tp:taxon-name-part taxon-name-part-type="species" reg="muscicola">muscicola</tp:taxon-name-part></tp:taxon-name></italic> Möller (= <italic><tp:taxon-name><tp:taxon-name-part taxon-name-part-type="genus" reg="Ophiocordyceps">Ophiocordyceps</tp:taxon-name-part><tp:taxon-name-part taxon-name-part-type="species" reg="muscicola">muscicola</tp:taxon-name-part></tp:taxon-name></italic>) have been reported as fly infected taxa (<xref ref-type="bibr" rid="B39">Saccardo 1891</xref>, <xref ref-type="bibr" rid="B32">Möller 1901</xref>, <xref ref-type="bibr" rid="B20">Kobayasi and Shimizu 1982</xref>, <xref ref-type="bibr" rid="B7">Freire 2015</xref>, <xref ref-type="bibr" rid="B9">Hyde et al. 2016</xref>), but their morphology is different from <italic><tp:taxon-name><tp:taxon-name-part taxon-name-part-type="genus" reg="Ophiocordyceps">O.</tp:taxon-name-part><tp:taxon-name-part taxon-name-part-type="species" reg="globiceps">globiceps</tp:taxon-name-part></tp:taxon-name></italic> (see Table <xref ref-type="table" rid="T2">2</xref>). <italic><tp:taxon-name><tp:taxon-name-part taxon-name-part-type="genus" reg="Cordyceps">Cordyceps</tp:taxon-name-part><tp:taxon-name-part taxon-name-part-type="species" reg="sakishimensis">sakishimensis</tp:taxon-name-part></tp:taxon-name></italic> is distinct from <italic><tp:taxon-name><tp:taxon-name-part taxon-name-part-type="genus" reg="Ophiocordyceps">O.</tp:taxon-name-part><tp:taxon-name-part taxon-name-part-type="species" reg="globiceps">globiceps</tp:taxon-name-part></tp:taxon-name></italic> in having white, longer, cylindrical stromata and larger superficial perithecia. <italic><tp:taxon-name><tp:taxon-name-part taxon-name-part-type="genus" reg="Ophiocordyceps">Ophiocordyceps</tp:taxon-name-part><tp:taxon-name-part taxon-name-part-type="species" reg="discoideicapitata">discoideicapitata</tp:taxon-name-part></tp:taxon-name></italic> differs from <italic><tp:taxon-name><tp:taxon-name-part taxon-name-part-type="genus" reg="Ophiocordyceps">O.</tp:taxon-name-part><tp:taxon-name-part taxon-name-part-type="species" reg="globiceps">globiceps</tp:taxon-name-part></tp:taxon-name></italic> by producing smaller stromata, pyriform, larger perithecia and longer part-spores (Table <xref ref-type="table" rid="T2">2</xref>) (<xref ref-type="bibr" rid="B20">Kobayasi and Shimizu 1982</xref>). <italic><tp:taxon-name><tp:taxon-name-part taxon-name-part-type="genus" reg="Ophiocordyceps">Ophiocordyceps</tp:taxon-name-part><tp:taxon-name-part taxon-name-part-type="species" reg="forquignonii">forquignonii</tp:taxon-name-part></tp:taxon-name></italic> is distinct from <italic><tp:taxon-name><tp:taxon-name-part taxon-name-part-type="genus" reg="Ophiocordyceps">O.</tp:taxon-name-part><tp:taxon-name-part taxon-name-part-type="species" reg="globiceps">globiceps</tp:taxon-name-part></tp:taxon-name></italic> in having a cylindrical fertile apex and oval secondary ascospores (Table <xref ref-type="table" rid="T2">2</xref>) (<xref ref-type="bibr" rid="B39">Saccardo 1891</xref>). Molecular data indicate that the new species has 26 bp in nrSSU and 89 bp in nrLSU that are different from <italic><tp:taxon-name><tp:taxon-name-part taxon-name-part-type="genus" reg="Ophiocordyceps">O.</tp:taxon-name-part><tp:taxon-name-part taxon-name-part-type="species" reg="forquignonii">forquignonii</tp:taxon-name-part></tp:taxon-name></italic>. <italic><tp:taxon-name><tp:taxon-name-part taxon-name-part-type="genus" reg="Ophiocordyceps">Ophiocordyceps</tp:taxon-name-part><tp:taxon-name-part taxon-name-part-type="species" reg="hemisphaerica">hemisphaerica</tp:taxon-name-part></tp:taxon-name></italic> is different from <italic><tp:taxon-name><tp:taxon-name-part taxon-name-part-type="genus" reg="Ophiocordyceps">O.</tp:taxon-name-part><tp:taxon-name-part taxon-name-part-type="species" reg="globiceps">globiceps</tp:taxon-name-part></tp:taxon-name></italic> in having longer stomata, larger obpyriform perithecia, longer asci and longer fusoid part-spores (<xref ref-type="bibr" rid="B9">Hyde et al. 2016</xref>). <italic><tp:taxon-name><tp:taxon-name-part taxon-name-part-type="genus" reg="Ophiocordyceps">Ophiocordyceps</tp:taxon-name-part><tp:taxon-name-part taxon-name-part-type="species" reg="lacrimoidis">lacrimoidis</tp:taxon-name-part></tp:taxon-name></italic> (<tp:taxon-name><tp:taxon-name-part taxon-name-part-type="order">Diptera</tp:taxon-name-part></tp:taxon-name> infected species) was not considered in our phylogenetic sampling as the DNA (<abbrev xmlns:xlink="http://www.w3.org/1999/xlink" xlink:title="internal transcribed spacer" id="ABBRID0EVFCI" xlink:type="simple">ITS</abbrev>) sequence did not align well with other species, but its DNA sequence differed by 154 bp in the <abbrev xmlns:xlink="http://www.w3.org/1999/xlink" xlink:title="internal transcribed spacer" id="ABBRID0EZFCI" xlink:type="simple">ITS</abbrev> region from the sequence of <italic><tp:taxon-name><tp:taxon-name-part taxon-name-part-type="genus" reg="Ophiocordyceps">O.</tp:taxon-name-part><tp:taxon-name-part taxon-name-part-type="species" reg="globiceps">globiceps</tp:taxon-name-part></tp:taxon-name></italic>. However, <italic><tp:taxon-name><tp:taxon-name-part taxon-name-part-type="genus" reg="Ophiocordyceps">Ophiocordyceps</tp:taxon-name-part><tp:taxon-name-part taxon-name-part-type="species" reg="lacrimoidis">lacrimoidis</tp:taxon-name-part></tp:taxon-name></italic> is morphologically different from our new species in producing longer stipe, obpyriform, slightly curved perithecia, longer asci and longer part spores. <italic><tp:taxon-name><tp:taxon-name-part taxon-name-part-type="genus" reg="Cordyceps">Cordyceps</tp:taxon-name-part><tp:taxon-name-part taxon-name-part-type="species" reg="muscicola">muscicola</tp:taxon-name-part></tp:taxon-name></italic> was revised as <italic><tp:taxon-name><tp:taxon-name-part taxon-name-part-type="genus" reg="Ophiocordyceps">Ophiocordyceps</tp:taxon-name-part><tp:taxon-name-part taxon-name-part-type="species" reg="muscicola">muscicola</tp:taxon-name-part></tp:taxon-name></italic> by <xref ref-type="bibr" rid="B7">Freire (2015)</xref>, while it is different from <italic><tp:taxon-name><tp:taxon-name-part taxon-name-part-type="genus" reg="Ophiocordyceps">O.</tp:taxon-name-part><tp:taxon-name-part taxon-name-part-type="species" reg="globiceps">globiceps</tp:taxon-name-part></tp:taxon-name></italic> in having longer stromata, larger pyriform perithecia, longer asci and longer part-spores (<xref ref-type="bibr" rid="B32">Möller 1901</xref>, <xref ref-type="bibr" rid="B7">Freire 2015</xref>). We would like to introduce <italic><tp:taxon-name><tp:taxon-name-part taxon-name-part-type="genus" reg="Ophiocordyceps">Ophiocordyceps</tp:taxon-name-part><tp:taxon-name-part taxon-name-part-type="species" reg="globiceps">globiceps</tp:taxon-name-part></tp:taxon-name></italic> as a new species based on the phylogenetic and morphological analyses.</p><table-wrap id="T2" position="float" orientation="portrait"><label>Table 2.</label><caption><p>Synopsis of <italic><tp:taxon-name><tp:taxon-name-part taxon-name-part-type="genus" reg="Ophiocordyceps">Ophiocordyceps</tp:taxon-name-part></tp:taxon-name></italic> species discussed in the paper.</p></caption><table id="TID0EB5BK" rules="all"><tbody><tr><th rowspan="1" colspan="1">Species</th><th rowspan="1" colspan="1">Location</th><th rowspan="1" colspan="1">Host</th><th rowspan="1" colspan="1">Stromata (mm)</th><th rowspan="1" colspan="1">Stipe (mm)</th><th rowspan="1" colspan="1">Fertile part (mm)</th><th rowspan="1" colspan="1">Perithecia (μm)</th><th rowspan="1" colspan="1">Asci (μm)</th><th rowspan="1" colspan="1">Ascospores (μm)</th><th rowspan="1" colspan="1">Part-spores (μm)</th><th rowspan="1" colspan="1">Reference</th></tr><tr><td rowspan="1" colspan="1">
                      <italic><tp:taxon-name>
                          <tp:taxon-name-part taxon-name-part-type="genus" reg="Cordyceps">C.</tp:taxon-name-part>
                          <tp:taxon-name-part taxon-name-part-type="species" reg="sakishimensis">sakishimensis</tp:taxon-name-part>
                        </tp:taxon-name></italic>
                    </td><td rowspan="1" colspan="1">Japan</td><td rowspan="1" colspan="1">
                      <tp:taxon-name>
                        <tp:taxon-name-part taxon-name-part-type="order">Diptera</tp:taxon-name-part>
                      </tp:taxon-name>
                    </td><td rowspan="1" colspan="1">6–7 long, cylindrical, white</td><td rowspan="1" colspan="1"/><td rowspan="1" colspan="1"/><td rowspan="1" colspan="1">500 × 250–260, superficial, ovoid</td><td rowspan="1" colspan="1"/><td rowspan="1" colspan="1"/><td rowspan="1" colspan="1">4–6 × 1, cylindrical</td><td rowspan="1" colspan="1">
                      <xref ref-type="bibr" rid="B21">Kobayasi and Shimizu 1983</xref>
                    </td></tr><tr><td rowspan="1" colspan="1"><italic><tp:taxon-name><tp:taxon-name-part taxon-name-part-type="genus" reg="Ophiocordyceps">O.</tp:taxon-name-part><tp:taxon-name-part taxon-name-part-type="species" reg="dipterigena">dipterigena</tp:taxon-name-part></tp:taxon-name></italic> (First record)</td><td rowspan="1" colspan="1">Sri Lanka</td><td rowspan="1" colspan="1"/><td rowspan="1" colspan="1">5–10 × 1, pale</td><td rowspan="1" colspan="1">Cylindrical</td><td rowspan="1" colspan="1">Globose</td><td rowspan="1" colspan="1"/><td rowspan="1" colspan="1"/><td rowspan="1" colspan="1"/><td rowspan="1" colspan="1">10 × 1.5</td><td rowspan="1" colspan="1"><xref ref-type="bibr" rid="B3">Berkeley and Broome 1873</xref>, <xref ref-type="bibr" rid="B7">Freire 2015</xref></td></tr><tr><td rowspan="1" colspan="1">
                      <italic><tp:taxon-name>
                          <tp:taxon-name-part taxon-name-part-type="genus" reg="Ophiocordyceps">O.</tp:taxon-name-part>
                          <tp:taxon-name-part taxon-name-part-type="species" reg="dipterigena">dipterigena</tp:taxon-name-part>
                        </tp:taxon-name></italic>
                    </td><td rowspan="1" colspan="1">Japan</td><td rowspan="1" colspan="1">
                      <tp:taxon-name>
                        <tp:taxon-name-part taxon-name-part-type="order">Diptera</tp:taxon-name-part>
                      </tp:taxon-name>
                    </td><td rowspan="1" colspan="1">5–8 long, 1–2 wide, 0.5–1 wide, orange-cinnamon or cinnamon-brown</td><td rowspan="1" colspan="1">0.2–0.5 thick, orange-cinnamon to light yellow</td><td rowspan="1" colspan="1"/><td rowspan="1" colspan="1">Narrowly ovoid or conoid, 700–900 × 240–400, wall 15–25 thick</td><td rowspan="1" colspan="1">480–600 long</td><td rowspan="1" colspan="1">Filiform, multiseptate</td><td rowspan="1" colspan="1">6–12 × 1–1.5, cylindric or fusoid fragments</td><td rowspan="1" colspan="1">
                      <xref ref-type="bibr" rid="B18">Kobayasi 1941</xref>
                    </td></tr><tr><td rowspan="1" colspan="1">
                      <italic><tp:taxon-name>
                          <tp:taxon-name-part taxon-name-part-type="genus" reg="Ophiocordyceps">O.</tp:taxon-name-part>
                          <tp:taxon-name-part taxon-name-part-type="species" reg="dipterigena">dipterigena</tp:taxon-name-part>
                        </tp:taxon-name></italic>
                    </td><td rowspan="1" colspan="1">Thailand</td><td rowspan="1" colspan="1">
                      <tp:taxon-name>
                        <tp:taxon-name-part taxon-name-part-type="order">Diptera</tp:taxon-name-part>
                      </tp:taxon-name>
                    </td><td rowspan="1" colspan="1">4–10 long, pale cream-yellow to orange-brown</td><td rowspan="1" colspan="1"/><td rowspan="1" colspan="1">1–1.5 high, 1.5–2.5 diam., terminal, disc-like to subglobose</td><td rowspan="1" colspan="1">800–1000 × 200–300, narrowly ovoid to obclavate</td><td rowspan="1" colspan="1">450–600 × 4–6, cylindrical</td><td rowspan="1" colspan="1">Filiform, breaking up into 64 part-spore</td><td rowspan="1" colspan="1">6–12 × 1–1.5, cylindrical to fusiform</td><td rowspan="1" colspan="1">
                      <xref ref-type="bibr" rid="B26">Luangsa-ard et al. 2008</xref>
                    </td></tr><tr><td rowspan="1" colspan="1">
                      <italic><tp:taxon-name>
                          <tp:taxon-name-part taxon-name-part-type="genus" reg="Ophiocordyceps">O.</tp:taxon-name-part>
                          <tp:taxon-name-part taxon-name-part-type="species" reg="discoideicapitata">discoideicapitata</tp:taxon-name-part>
                        </tp:taxon-name></italic>
                    </td><td rowspan="1" colspan="1">Japan</td><td rowspan="1" colspan="1">
                      <tp:taxon-name>
                        <tp:taxon-name-part taxon-name-part-type="order">Diptera</tp:taxon-name-part>
                      </tp:taxon-name>
                    </td><td rowspan="1" colspan="1">2.5–3.5 × 0.7–1.2, two</td><td rowspan="1" colspan="1"/><td rowspan="1" colspan="1">3–4, discoid, laterally conical</td><td rowspan="1" colspan="1">620–700 × 200–250, pyriform</td><td rowspan="1" colspan="1">5–6 diam., filiform</td><td rowspan="1" colspan="1"/><td rowspan="1" colspan="1">6–9 × 1, cylindrical, truncated</td><td rowspan="1" colspan="1">
                      <xref ref-type="bibr" rid="B20">Kobayasi and Shimizu 1982</xref>
                    </td></tr><tr><td rowspan="1" colspan="1">
                      <italic><tp:taxon-name>
                          <tp:taxon-name-part taxon-name-part-type="genus" reg="Ophiocordyceps">O.</tp:taxon-name-part>
                          <tp:taxon-name-part taxon-name-part-type="species" reg="forquignonii">forquignonii</tp:taxon-name-part>
                        </tp:taxon-name></italic>
                    </td><td rowspan="1" colspan="1"/><td rowspan="1" colspan="1">
                      <tp:taxon-name>
                        <tp:taxon-name-part taxon-name-part-type="order">Diptera</tp:taxon-name-part>
                      </tp:taxon-name>
                    </td><td rowspan="1" colspan="1"/><td rowspan="1" colspan="1">3-6 long, subfiliform, with a cylindrical apex</td><td rowspan="1" colspan="1">Cylindrical</td><td rowspan="1" colspan="1">Ellipsoid</td><td rowspan="1" colspan="1"/><td rowspan="1" colspan="1"/><td rowspan="1" colspan="1">Oval, 8</td><td rowspan="1" colspan="1">
                      <xref ref-type="bibr" rid="B39">Saccardo 1891</xref>
                    </td></tr><tr><td rowspan="1" colspan="1">
                      <italic><tp:taxon-name>
                          <tp:taxon-name-part taxon-name-part-type="genus" reg="Ophiocordyceps">O.</tp:taxon-name-part>
                          <tp:taxon-name-part taxon-name-part-type="species" reg="globiceps">globiceps</tp:taxon-name-part>
                        </tp:taxon-name></italic>
                    </td><td rowspan="1" colspan="1">Thailand</td><td rowspan="1" colspan="1">
                      <tp:taxon-name>
                        <tp:taxon-name-part taxon-name-part-type="order">Diptera</tp:taxon-name-part>
                      </tp:taxon-name>
                    </td><td rowspan="1" colspan="1">4–8 long × 0.5–1 diam., unbranched, cinnamon to yellow, one or several from host</td><td rowspan="1" colspan="1">3.5–7.5 long, 0.2–0.5 diam., cinnamon to yellow, cylindrical, with a fertile apex</td><td rowspan="1" colspan="1">1–1.5 long, 1–1.2 diam., yellow, hemispherical to globoid</td><td rowspan="1" colspan="1">538–663 × 182–247, ovoid to elongated pyriform</td><td rowspan="1" colspan="1">373–454 × 5.7–8</td><td rowspan="1" colspan="1">240–303 × 1.8–2.3, filiform, hyaline, multiseptate</td><td rowspan="1" colspan="1">4–5.4 × 1.2–1.9, cylindrical to fusoid</td><td rowspan="1" colspan="1">This study</td></tr><tr><td rowspan="1" colspan="1">
                      <italic><tp:taxon-name>
                          <tp:taxon-name-part taxon-name-part-type="genus" reg="Ophiocordyceps">O.</tp:taxon-name-part>
                          <tp:taxon-name-part taxon-name-part-type="species" reg="hemisphaerica">hemisphaerica</tp:taxon-name-part>
                        </tp:taxon-name></italic>
                    </td><td rowspan="1" colspan="1">Brazil</td><td rowspan="1" colspan="1"><tp:taxon-name><tp:taxon-name-part taxon-name-part-type="order">Diptera</tp:taxon-name-part></tp:taxon-name> (<tp:taxon-name><tp:taxon-name-part taxon-name-part-type="family">Muscidae</tp:taxon-name-part></tp:taxon-name>)</td><td rowspan="1" colspan="1">12–20 × 0.8–1, unbranched, brown to greyish-brown</td><td rowspan="1" colspan="1">11–19 long, 0.8–1 wide, cylindrical, with a fertile apex</td><td rowspan="1" colspan="1">1–1.2 long, 2–4 diam., hemispherical</td><td rowspan="1" colspan="1">780–860 × 220–290, Obpyriform, slightly curved</td><td rowspan="1" colspan="1">500–640 × 5–6</td><td rowspan="1" colspan="1">Filiform, more than 52 septa</td><td rowspan="1" colspan="1">7–10 × 1–1.5, cylindrical to unusually fusoid</td><td rowspan="1" colspan="1">
                      <xref ref-type="bibr" rid="B9">Hyde et al. 2016</xref>
                    </td></tr><tr><td rowspan="1" colspan="1">
                      <italic><tp:taxon-name>
                          <tp:taxon-name-part taxon-name-part-type="genus" reg="Ophiocordyceps">O.</tp:taxon-name-part>
                          <tp:taxon-name-part taxon-name-part-type="species" reg="lacrimoidis">lacrimoidis</tp:taxon-name-part>
                        </tp:taxon-name></italic>
                    </td><td rowspan="1" colspan="1">Brazil</td><td rowspan="1" colspan="1">
                      <tp:taxon-name>
                        <tp:taxon-name-part taxon-name-part-type="order">Diptera</tp:taxon-name-part>
                      </tp:taxon-name>
                    </td><td rowspan="1" colspan="1">4–5 × 1, two, simple</td><td rowspan="1" colspan="1">3–4 long, 1 wide, cylindrical, epidermal layer brown, medullar region white to cream</td><td rowspan="1" colspan="1">1.2 long, 1.8–2.2 diam., discoid, pale to dark yellowish</td><td rowspan="1" colspan="1">650–700 × 200–250, immersed, obpyriform, slightly curved</td><td rowspan="1" colspan="1">350–450 × 5, narrow cylindrical</td><td rowspan="1" colspan="1">Filiform, as long as asci, hyaline, more than 56 septa</td><td rowspan="1" colspan="1">8–14 × 2, cylindrical, hyaline</td><td rowspan="1" colspan="1">
                      <xref ref-type="bibr" rid="B9">Hyde et al. 2016</xref>
                    </td></tr><tr><td rowspan="1" colspan="1"><italic><tp:taxon-name><tp:taxon-name-part taxon-name-part-type="genus" reg="Ophiocordyceps">O.</tp:taxon-name-part><tp:taxon-name-part taxon-name-part-type="species" reg="muscicola">muscicola</tp:taxon-name-part></tp:taxon-name></italic> = <italic><tp:taxon-name><tp:taxon-name-part taxon-name-part-type="genus" reg="Cordyceps">C.</tp:taxon-name-part><tp:taxon-name-part taxon-name-part-type="species" reg="muscicola">muscicola</tp:taxon-name-part></tp:taxon-name></italic></td><td rowspan="1" colspan="1">Brazil</td><td rowspan="1" colspan="1">
                      <tp:taxon-name>
                        <tp:taxon-name-part taxon-name-part-type="order">Diptera</tp:taxon-name-part>
                      </tp:taxon-name>
                    </td><td rowspan="1" colspan="1">9–13 × 0.5–1, two to six, rarely branched</td><td rowspan="1" colspan="1"/><td rowspan="1" colspan="1">2–4 × 1–1.2, discoid</td><td rowspan="1" colspan="1">850–920 × 230–300, pyriform</td><td rowspan="1" colspan="1">550–700 × 5, filiform</td><td rowspan="1" colspan="1">650–700 × 2, 64 part-spores</td><td rowspan="1" colspan="1">11–14 × 2, terminal cylindrical, intermediates fusoids 8–10 × 1–2</td><td rowspan="1" colspan="1"><xref ref-type="bibr" rid="B32">Möller 1901</xref>, <xref ref-type="bibr" rid="B7">Freire 2015</xref></td></tr></tbody></table></table-wrap></tp:treatment-sec><ref-list><ref id="B26"><mixed-citation xmlns:xlink="http://www.w3.org/1999/xlink" xlink:type="simple"><person-group><name name-style="western"><surname>Luangsa-ard</surname><given-names>JJ</given-names></name><name name-style="western"><surname>Tasanathai</surname><given-names>K</given-names></name><name name-style="western"><surname>Mongkolsamrit</surname><given-names>S</given-names></name><name name-style="western"><surname>Hywel-Jones</surname><given-names>NL</given-names></name></person-group> (<year>2008</year>) Atlas of invertebrate-pathogenic fungi of Thailand (Vol. 2). National Center for Genetic Engineering and Biotechnology, National Science and Technology Development Agency.</mixed-citation></ref><ref id="B9"><mixed-citation xmlns:xlink="http://www.w3.org/1999/xlink" xlink:type="simple"><person-group><name name-style="western"><surname>Hyde</surname><given-names>KD</given-names></name><name name-style="western"><surname>Hongsanan</surname><given-names>S</given-names></name><name name-style="western"><surname>Jeewon</surname><given-names>R</given-names></name><name name-style="western"><surname>Bhat</surname><given-names>DJ</given-names></name><name name-style="western"><surname>Mckenzie</surname><given-names>E</given-names></name><name name-style="western"><surname>EBG</surname><given-names>J</given-names></name><name name-style="western"><surname>Phookamsak</surname><given-names>R</given-names></name><name name-style="western"><surname>Ariyawansa</surname><given-names>H</given-names></name><name name-style="western"><surname>Boonmee</surname><given-names>S</given-names></name><name name-style="western"><surname>Zhao</surname><given-names>Q</given-names></name><name name-style="western"><surname>Abdel-Aziz</surname><given-names>F</given-names></name><name name-style="western"><surname>Abdel-Wahab</surname><given-names>M</given-names></name><name name-style="western"><surname>Banmai</surname><given-names>S</given-names></name><name name-style="western"><surname>Chomnunti</surname><given-names>P</given-names></name><name name-style="western"><surname>Cui</surname><given-names>BK</given-names></name><name name-style="western"><surname>Daranagama</surname><given-names>DA</given-names></name><name name-style="western"><surname>Das</surname><given-names>K</given-names></name><name name-style="western"><surname>Dayarathne</surname><given-names>M</given-names></name><name name-style="western"><surname>De Silva</surname><given-names>NL</given-names></name><name name-style="western"><surname>Dissanayake</surname><given-names>AJ</given-names></name><name name-style="western"><surname>Doilom</surname><given-names>M</given-names></name><name name-style="western"><surname>Ekanayaka</surname><given-names>AH</given-names></name><name name-style="western"><surname>TB</surname><given-names>G</given-names></name><name name-style="western"><surname>Góes-Neto</surname><given-names>A</given-names></name><name name-style="western"><surname>Huang</surname><given-names>SK</given-names></name><name name-style="western"><surname>Jayasiri</surname><given-names>S</given-names></name><name name-style="western"><surname>Jayawardena</surname><given-names>RS</given-names></name><name name-style="western"><surname>Konta</surname><given-names>S</given-names></name><name name-style="western"><surname>Lee</surname><given-names>HB</given-names></name><name name-style="western"><surname>Li</surname><given-names>WJ</given-names></name><name name-style="western"><surname>Lin</surname><given-names>CG</given-names></name><name name-style="western"><surname>Liu</surname><given-names>JK</given-names></name><name name-style="western"><surname>Lu</surname><given-names>YZ</given-names></name><name name-style="western"><surname>Luo</surname><given-names>ZL</given-names></name><name name-style="western"><surname>Manawasinghe</surname><given-names>I</given-names></name><name name-style="western"><surname>Manimohan</surname><given-names>P</given-names></name><name name-style="western"><surname>Mapook</surname><given-names>A</given-names></name><name name-style="western"><surname>Niskanen</surname><given-names>T</given-names></name><name name-style="western"><surname>Norphanphoun</surname><given-names>C</given-names></name><name name-style="western"><surname>Papizadeh</surname><given-names>M</given-names></name><name name-style="western"><surname>Perera</surname><given-names>RH</given-names></name><name name-style="western"><surname>Phukhamsakda</surname><given-names>C</given-names></name><name name-style="western"><surname>Richter</surname><given-names>C</given-names></name><name name-style="western"><surname>Santiago</surname><given-names>A</given-names></name><name name-style="western"><surname>Drechsler-Santos</surname><given-names>ER</given-names></name><name name-style="western"><surname>Senanayake</surname><given-names>I</given-names></name><name name-style="western"><surname>Tanaka</surname><given-names>K</given-names></name><name name-style="western"><surname>TMDS</surname><given-names>T</given-names></name><name name-style="western"><surname>Thambugala</surname><given-names>K</given-names></name><name name-style="western"><surname>Tian</surname><given-names>Q</given-names></name><name name-style="western"><surname>Tibpromma</surname><given-names>S</given-names></name><name name-style="western"><surname>Thongbai</surname><given-names>B</given-names></name><name name-style="western"><surname>Vizzini</surname><given-names>A</given-names></name><name name-style="western"><surname>Wanasinghe</surname><given-names>DN</given-names></name><name name-style="western"><surname>Wijayawardene</surname><given-names>N</given-names></name><name name-style="western"><surname>Wu</surname><given-names>HX</given-names></name><name name-style="western"><surname>Yang</surname><given-names>J</given-names></name><name name-style="western"><surname>Zeng</surname><given-names>XY</given-names></name><name name-style="western"><surname>Zhang</surname><given-names>H</given-names></name><name name-style="western"><surname>Zhang</surname><given-names>JF</given-names></name><name name-style="western"><surname>Bulgakov</surname><given-names>T</given-names></name><name name-style="western"><surname>Erio</surname><given-names>C</given-names></name><name name-style="western"><surname>Bahkali</surname><given-names>A</given-names></name><name name-style="western"><surname>Amoozegar</surname><given-names>MA</given-names></name><name name-style="western"><surname>Araujo-Neta</surname><given-names>LS</given-names></name><name name-style="western"><surname>Amimirati</surname><given-names>Joe</given-names></name><name name-style="western"><surname>Baghela</surname><given-names>A</given-names></name><name name-style="western"><surname>Bhatt</surname><given-names>R</given-names></name><name name-style="western"><surname>Bojantchew</surname><given-names>S</given-names></name><name name-style="western"><surname>Buyck</surname><given-names>B</given-names></name><name name-style="western"><surname>Silva</surname><given-names>GA</given-names></name><name name-style="western"><surname>De lima</surname><given-names>CLF</given-names></name><name name-style="western"><surname>Oiliverira</surname><given-names>R</given-names></name><name name-style="western"><surname>De Souza</surname><given-names>CAF</given-names></name><name name-style="western"><surname>Dai</surname><given-names>YC</given-names></name><name name-style="western"><surname>Dima</surname><given-names>B</given-names></name><name name-style="western"><surname>Duong</surname><given-names>TT</given-names></name><name name-style="western"><surname>Ercole</surname><given-names>E</given-names></name><name name-style="western"><surname>Freire</surname><given-names>FM</given-names></name><name name-style="western"><surname>Ghosh</surname><given-names>A</given-names></name><name name-style="western"><surname>Hashimoto</surname><given-names>A</given-names></name><name name-style="western"><surname>Kamolhan</surname><given-names>S</given-names></name><name name-style="western"><surname>Kang</surname><given-names>JC</given-names></name><name name-style="western"><surname>Karunarathna</surname><given-names>S</given-names></name><name name-style="western"><surname>Kirk</surname><given-names>PM</given-names></name><name name-style="western"><surname>Kytövuori</surname><given-names>I</given-names></name><name name-style="western"><surname>Lantieri</surname><given-names>A</given-names></name><name name-style="western"><surname>Liimatainen</surname><given-names>K</given-names></name><name name-style="western"><surname>Liu</surname><given-names>ZY</given-names></name><name name-style="western"><surname>Liu</surname><given-names>XZ</given-names></name><name name-style="western"><surname>Lücking</surname><given-names>R</given-names></name><name name-style="western"><surname>Medardi</surname><given-names>G</given-names></name><name name-style="western"><surname>Mortimer</surname><given-names>PE</given-names></name><name name-style="western"><surname>Nguyen</surname><given-names>TTT</given-names></name><name name-style="western"><surname>Promputtha</surname><given-names>I</given-names></name><name name-style="western"><surname>Raj</surname><given-names>KNA</given-names></name><name name-style="western"><surname>Reck</surname><given-names>MA</given-names></name><name name-style="western"><surname>Lumyong</surname><given-names>S</given-names></name><name name-style="western"><surname>Shahzadeh-Fazeli</surname><given-names>SA</given-names></name><name name-style="western"><surname>Stadler</surname><given-names>M</given-names></name><name name-style="western"><surname>Soudi</surname><given-names>MR</given-names></name><name name-style="western"><surname>Su</surname><given-names>H</given-names></name><name name-style="western"><surname>Takahashi</surname><given-names>T</given-names></name><name name-style="western"><surname>Tangthirasunun</surname><given-names>N</given-names></name><name name-style="western"><surname>Uniyal</surname><given-names>P</given-names></name><name name-style="western"><surname>Wang</surname><given-names>Y</given-names></name><name name-style="western"><surname>Wen</surname><given-names>TC</given-names></name><name name-style="western"><surname>Xu</surname><given-names>J</given-names></name><name name-style="western"><surname>Zhang</surname><given-names>ZK</given-names></name><name name-style="western"><surname>Zhao</surname><given-names>Y</given-names></name><name name-style="western"><surname>Zhou</surname><given-names>JL</given-names></name><name name-style="western"><surname>Zhu</surname><given-names>L</given-names></name></person-group> (<year>2016</year>) <article-title>Fungal diversity notes 367–490: taxonomic and phylogenetic contributions to fungal taxa.</article-title><source>Fungal Diversity</source><volume>80</volume>(<issue>1</issue>): <fpage>1</fpage>–<lpage>270</lpage>. <ext-link xlink:type="simple" ext-link-type="doi" xlink:href="10.1007/s13225-016-0373-x">https://doi.org/10.1007/s13225-016-0373-x</ext-link></mixed-citation></ref><ref id="B7"><mixed-citation xmlns:xlink="http://www.w3.org/1999/xlink" xlink:type="simple"><person-group><name name-style="western"><surname>Freire</surname><given-names>FM</given-names></name></person-group> (<year>2015</year>) Taxonomia e distribuição de <italic><tp:taxon-name><tp:taxon-name-part taxon-name-part-type="genus">Ophiocordyceps</tp:taxon-name-part><tp:taxon-name-part taxon-name-part-type="species">dipterigena</tp:taxon-name-part></tp:taxon-name></italic> (<tp:taxon-name><tp:taxon-name-part taxon-name-part-type="genus">Ophiocordycipitaceae</tp:taxon-name-part></tp:taxon-name>, <tp:taxon-name><tp:taxon-name-part taxon-name-part-type="order">Hypocreales</tp:taxon-name-part></tp:taxon-name>). Repositório Institucional da UFSC, 1–128.</mixed-citation></ref><ref id="B21"><mixed-citation xmlns:xlink="http://www.w3.org/1999/xlink" xlink:type="simple"><person-group><name name-style="western"><surname>Kobayasi</surname><given-names>Y</given-names></name><name name-style="western"><surname>Shimizu</surname><given-names>D</given-names></name></person-group> (<year>1983</year>) <article-title><italic><tp:taxon-name><tp:taxon-name-part taxon-name-part-type="genus">Cordyceps</tp:taxon-name-part></tp:taxon-name></italic> species from Japan. 6.</article-title><source>Bulletin of the National Science Museum Tokyo</source><volume>9</volume>: <fpage>1</fpage>–<lpage>21</lpage>.</mixed-citation></ref><ref id="B3"><mixed-citation xmlns:xlink="http://www.w3.org/1999/xlink" xlink:type="simple"><person-group><name name-style="western"><surname>Berkeley</surname><given-names>MJ</given-names></name><name name-style="western"><surname>Broome</surname><given-names>CE</given-names></name></person-group> (<year>1873</year>) <article-title>Enumeration of the <tp:taxon-name><tp:taxon-name-part taxon-name-part-type="kingdom">Fungi</tp:taxon-name-part></tp:taxon-name> of Ceylon. Part II., containing the remainder of the <tp:taxon-name><tp:taxon-name-part taxon-name-part-type="class">Hymenomycetes</tp:taxon-name-part></tp:taxon-name>, with the remaining established tribes of <tp:taxon-name><tp:taxon-name-part taxon-name-part-type="kingdom">Fungi</tp:taxon-name-part></tp:taxon-name>.</article-title><source>Journal of the Linnean Society of London, Botany</source><volume>14</volume>(<issue>74</issue>): <fpage>29</fpage>–<lpage>140</lpage>. <ext-link xlink:type="simple" ext-link-type="doi" xlink:href="10.1111/j.1095-8339.1873.tb00302.x">https://doi.org/10.1111/j.1095-8339.1873.tb00302.x</ext-link></mixed-citation></ref><ref id="B18"><mixed-citation xmlns:xlink="http://www.w3.org/1999/xlink" xlink:type="simple"><person-group><name name-style="western"><surname>Kobayasi</surname><given-names>Y</given-names></name></person-group> (<year>1941</year>) <article-title>The genus <italic><tp:taxon-name><tp:taxon-name-part taxon-name-part-type="genus">Cordyceps</tp:taxon-name-part></tp:taxon-name></italic> and its allies.</article-title><source>Report of The Tokyo Bunrika Daigaku Section B</source><volume>5</volume>(<issue>84</issue>): <fpage>53</fpage>–<lpage>260</lpage>.</mixed-citation></ref><ref id="B20"><mixed-citation xmlns:xlink="http://www.w3.org/1999/xlink" xlink:type="simple"><person-group><name name-style="western"><surname>Kobayasi</surname><given-names>Y</given-names></name><name name-style="western"><surname>Shimizu</surname><given-names>D</given-names></name></person-group> (<year>1982</year>) <article-title><italic><tp:taxon-name><tp:taxon-name-part taxon-name-part-type="genus">Cordyceps</tp:taxon-name-part></tp:taxon-name></italic> species from Japan. 4.</article-title><source>Bulletin of the National Science Museum Tokyo</source><volume>8</volume>(<issue>3</issue>): <fpage>79</fpage>–<lpage>91</lpage>.</mixed-citation></ref><ref id="B39"><mixed-citation xmlns:xlink="http://www.w3.org/1999/xlink" xlink:type="simple"><person-group><name name-style="western"><surname>Saccardo</surname><given-names>PA</given-names></name></person-group> (<year>1891</year>) Sylloge Fungorum IX. 999.</mixed-citation></ref><ref id="B32"><mixed-citation xmlns:xlink="http://www.w3.org/1999/xlink" xlink:type="simple"><person-group><name name-style="western"><surname>Möller</surname><given-names>A</given-names></name></person-group> (<year>1901</year>) <article-title>Phycomyceten und Ascomyceten. Untersuchungen aus Brasilien.</article-title><source>Botanische Mittheilungen aus den Tropen</source><volume>9</volume>: <fpage>1</fpage>–<lpage>319</lpage>. <ext-link xlink:type="simple" ext-link-type="doi" xlink:href="10.5962/bhl.title.31997">https://doi.org/10.5962/bhl.title.31997</ext-link></mixed-citation></ref></ref-list></tp:taxon-treatment>
