# Supplementary material for: Two new entomopathogenic species of Ophiocordyceps in Thailand
Source: MycoKeys. 2019 Feb 21;(47):53–74. doi: 10.3897/mycokeys.47.29898 (PMC6395454; doi:10.3897/mycokeys.47.29898)
Supplement: XML Treatment for Ophiocordyceps sporangifera [file mycokeys.47.29898-treatment2.xml]

<!DOCTYPE tp:taxon-treatment
  PUBLIC "-//TaxonX//DTD Taxonomic Treatment Publishing DTD v0 20100105//EN" "tax-treatment-NSO.dtd">
<tp:taxon-treatment xmlns:tp="http://www.plazi.org/taxpub"><tp:treatment-meta><kwd-group><label>Taxon classification</label><kwd><named-content xmlns:xlink="http://www.w3.org/1999/xlink" content-type="kingdom">Fungi</named-content></kwd><kwd><named-content xmlns:xlink="http://www.w3.org/1999/xlink" content-type="order">Hypocreales</named-content></kwd><kwd><named-content xmlns:xlink="http://www.w3.org/1999/xlink" content-type="family">Ophiocordycipitaceae</named-content></kwd></kwd-group><mixed-citation publication-type="journal"><person-group><name><surname>Xiao</surname><given-names>Yuan-Pin</given-names></name><name><surname>Hongsanan</surname><given-names>Sinang</given-names></name><name><surname>Hyde</surname><given-names>Kevin D.</given-names></name><name><surname>Brooks</surname><given-names>Siraprapa</given-names></name><name><surname>Xie</surname><given-names>Ning</given-names></name><name><surname>Long</surname><given-names>Feng-Yao</given-names></name><name><surname>Wen</surname><given-names>Ting-Chi</given-names></name></person-group><article-title>Two new entomopathogenic species of <italic><tp:taxon-name><tp:taxon-name-part taxon-name-part-type="genus" reg="Ophiocordyceps">Ophiocordyceps</tp:taxon-name-part></tp:taxon-name></italic> in Thailand</article-title><source>MycoKeys</source><day>21</day><month>2</month><year>2019</year><volume>2019</volume><issue>47</issue><fpage>53</fpage><lpage>74</lpage><pub-id pub-id-type="doi">10.3897/mycokeys.47.29898</pub-id></mixed-citation></tp:treatment-meta><tp:nomenclature><tp:taxon-name>
              <tp:taxon-name-part taxon-name-part-type="genus" reg="Ophiocordyceps">Ophiocordyceps</tp:taxon-name-part>
              <tp:taxon-name-part taxon-name-part-type="species" reg="sporangifera">sporangifera</tp:taxon-name-part>
              <object-id xmlns:xlink="http://www.w3.org/1999/xlink" xlink:type="simple">Index Fungorum number: IF555324</object-id>
              <object-id xmlns:xlink="http://www.w3.org/1999/xlink" xlink:type="simple">Faces of fungi number: FoF 04865</object-id>
            </tp:taxon-name><tp:taxon-authority>Y.P. Xiao, T.C. Wen &amp; K.D. Hyde</tp:taxon-authority><tp:taxon-status xmlns:xlink="http://www.w3.org/1999/xlink" xlink:type="simple">sp. nov.</tp:taxon-status><xref ref-type="fig" rid="F3">Figs 3</xref><xref ref-type="fig" rid="F4">, 4</xref></tp:nomenclature><tp:treatment-sec sec-type="etymology" id="SECID0EY4CI"><title>Etymology.</title><p>The specific epithet refers to the feature of the sporangium-bearing.</p><p><bold>Sexual morph</bold>: Unknown. <bold>Asexual morph</bold>: <italic>Primary synnema</italic> 9–18 cm high 1–2 mm diam., arising from the head region of the larva, branching into 2–5, cylindrical, brown to deep brown, with small white fertile head on the top, not smooth. <italic>Fertile head</italic> 500–2000 µm long, 400–1000 µm diam., globose to subglobose, capitulum, white to brown, arising from the apical end of primary synnema, mess of sporangium on the surface. <italic>Sporangium</italic> 78–121 µm diam. (x̄ = 100 µm, n = 60), spherical, arising from the apical end of primary synnema, white colour when immature, becoming brown to dark brown after maturity, consisting of thick-walled cells. <italic>Secondary synnemata</italic> 1092–1937 × 21–34 µm, (x ‒= 1515 × 27 µm, n = 60), laterally from the primary synnema, brown to white, cylindrical, not smooth. <italic>Hyphae</italic> 1.8–2.8 µm wide (x̄ = 2.3 µm, n = 60), irregularly multi-septate, brown, cylindrical, smooth or rough, sometimes particularly expand. <italic>Phialides</italic> 25–40 × 1.3–2.5 µm (x̄ = 33 × 1.9 µm, n = 60), hirsutella-like, hyaline, solitary, unbranched, narrow slender, smooth. <italic>Conidia</italic> 6.7–9.8 × 2.5–3.8 µm (x̄ = 8.3 × 3.2 µm, n = 60), 1 cell, hyaline, subglobose to reniform, bound in mucilaginous spheres. <italic>Mucilaginous spheres</italic> 10.5–12.9 × 6.4–8.7 µm (x̄ = 11.7 × 7.5 µm, n = 60), composed of 1–12 conidia, hyaline, at phialide apex.</p><fig id="F3" position="float" orientation="portrait"><label>Figure 3.</label><caption><p><italic><tp:taxon-name><tp:taxon-name-part taxon-name-part-type="genus" reg="Ophiocordyceps">Ophiocordyceps</tp:taxon-name-part><tp:taxon-name-part taxon-name-part-type="species" reg="sporangifera">sporangifera</tp:taxon-name-part></tp:taxon-name></italic> (holotype MFLU 18–0658). <bold>a</bold> Habitat <bold>b</bold> Synnemata on host surface <bold>c</bold> Host <bold>d, e</bold> Synnemata <bold>f</bold> Fertile head of primary synnema <bold>g</bold> Sporangium <bold>h</bold> Secondary synnema <bold>i</bold> Sporangium <bold>j, k, q</bold> Part of secondary synnema <bold>l</bold> Phialides <bold>m</bold> Conidia bound by deliquescing mucilaginous material <bold>n–p</bold> Conidia. Scale bars: 1 cm (<bold>c, d</bold>), 1000 µm (<bold>e</bold>), 200 µm (<bold>f, h, q</bold>), 100 µm (<bold>g, i</bold>), 50 µm (<bold>j</bold>), 20 µm (<bold>k, l</bold>), 10 µm (<bold>m–p</bold>).</p></caption><graphic xmlns:xlink="http://www.w3.org/1999/xlink" xlink:href="mycokeys-47-053-g003.jpg" position="float" orientation="portrait" xlink:type="simple" id="oo_266798.jpg"/></fig></tp:treatment-sec><tp:treatment-sec sec-type="description" id="SECID0E3ADI"><title>Culture Characteristics.</title><p>growing on PDA, reaching 2 cm diam., after 4 weeks at 25 °C,with circular, dense mycelium on the surface. After 6 weeks, the colour of the colony gradually deepened from white to dark brown from the periphery to the centre, with complex fold as 4 circle rings, reverse white to yellow in colour, with ring. Synnemata was produced after 8 weeks. Most of the characters are the same as the fresh collection except phialides and mucilaginous spheres. <italic>Phialides</italic> 56–86 µm long (x̄ = 71 µm, n = 60), 3–5 µm wide at base (x̄ = 4 µm, n = 60), 1.4–2.2 µm at top (x̄ = 1.8 µm, n = 60), hirsutella-like, hyaline, solitary, unbranched, narrow slender, smooth, 1–4 septa, not observed on host. <italic>Mucilaginous spheres</italic> 10.5–15.9 × 8.2–14.7 µm (x̄ = 12.7 × 11.5 µm, n = 60), 1–4 conidia, hyaline to brown. Observation stopped after 10 weeks.</p></tp:treatment-sec><tp:treatment-sec sec-type="material" id="SECID0ELBDI"><title>Material examined.</title><p>THAILAND, Chiang Mai, The Mushroom Research Centre, on dead larva of <tp:taxon-name><tp:taxon-name-part taxon-name-part-type="family">Elateridae</tp:taxon-name-part></tp:taxon-name>, <tp:taxon-name><tp:taxon-name-part taxon-name-part-type="order">Coleoptera</tp:taxon-name-part></tp:taxon-name>, 6.5 cm long 0.38 cm diam., brown to dark brown, with thallus inside (larva), 18 July 2015, YuanPin Xiao, (MFLU 18–0658, <bold>holotype</bold>); THAILAND, Chiang Mai, The Mushroom Research Centre, on dead larva of <tp:taxon-name><tp:taxon-name-part taxon-name-part-type="family">Elateridae</tp:taxon-name-part></tp:taxon-name>, <tp:taxon-name><tp:taxon-name-part taxon-name-part-type="order">Coleoptera</tp:taxon-name-part></tp:taxon-name>, 5.8 cm long 0.4 cm diam., brown to dark brown, with thallus inside (larva), 22 August 2015, YuanPin Xiao, (MFLU 18–0659, <bold>paratypes</bold>, ex-type living culture, MFLUCC 18–0492); THAILAND, Chiang Mai, Samoeng on larva insect of <tp:taxon-name><tp:taxon-name-part taxon-name-part-type="family">Elateridae</tp:taxon-name-part></tp:taxon-name>, <tp:taxon-name><tp:taxon-name-part taxon-name-part-type="order">Coleoptera</tp:taxon-name-part></tp:taxon-name>, 5.5 cm long 0.32 cm diam., brown to dark brown, with thallus inside (larva), 18 June 2017, YuanPin Xiao, (MFLU 18–0660, <bold>paratypes</bold>, living culture, MFLUCC 18–0493, MFLUCC 18–0494).</p></tp:treatment-sec><tp:treatment-sec sec-type="notes" id="SECID0EVCDI"><title>Notes.</title><p><italic><tp:taxon-name><tp:taxon-name-part taxon-name-part-type="genus" reg="Ophiocordyceps">Ophiocordyceps</tp:taxon-name-part><tp:taxon-name-part taxon-name-part-type="species" reg="sporangifera">sporangifera</tp:taxon-name-part></tp:taxon-name></italic> is closely related to <italic><tp:taxon-name><tp:taxon-name-part taxon-name-part-type="genus" reg="Ophiocordyceps">O.</tp:taxon-name-part><tp:taxon-name-part taxon-name-part-type="species" reg="myrmicarum">myrmicarum</tp:taxon-name-part></tp:taxon-name></italic> D.R. Simmons &amp; Groden in our phylogenetic tree (Fig. <xref ref-type="fig" rid="F1">1</xref>). The morphology of <italic><tp:taxon-name><tp:taxon-name-part taxon-name-part-type="genus" reg="Ophiocordyceps">O.</tp:taxon-name-part><tp:taxon-name-part taxon-name-part-type="species" reg="sporangifera">sporangifera</tp:taxon-name-part></tp:taxon-name></italic> is different from <italic><tp:taxon-name><tp:taxon-name-part taxon-name-part-type="genus" reg="Ophiocordyceps">O.</tp:taxon-name-part><tp:taxon-name-part taxon-name-part-type="species" reg="myrmicarum">myrmicarum</tp:taxon-name-part></tp:taxon-name></italic> in having longer primary and secondary synnemata, a white to brown sporangium, shorter phialides and it infects insect larvae (<tp:taxon-name><tp:taxon-name-part taxon-name-part-type="order">Lepidoptera</tp:taxon-name-part></tp:taxon-name>, <tp:taxon-name><tp:taxon-name-part taxon-name-part-type="family">Cossidae</tp:taxon-name-part></tp:taxon-name>), while <italic><tp:taxon-name><tp:taxon-name-part taxon-name-part-type="genus" reg="Ophiocordyceps">O.</tp:taxon-name-part><tp:taxon-name-part taxon-name-part-type="species" reg="myrmicarum">myrmicarum</tp:taxon-name-part></tp:taxon-name></italic> was found on an ant (<italic><tp:taxon-name><tp:taxon-name-part taxon-name-part-type="genus" reg="Myrmica">Myrmica</tp:taxon-name-part><tp:taxon-name-part taxon-name-part-type="species" reg="rubra">rubra</tp:taxon-name-part></tp:taxon-name></italic>) (<xref ref-type="bibr" rid="B43">Simmons et al. 2015</xref>). The phylogenetic analysis does not have good support, but <italic><tp:taxon-name><tp:taxon-name-part taxon-name-part-type="genus" reg="Ophiocordyceps">O.</tp:taxon-name-part><tp:taxon-name-part taxon-name-part-type="species" reg="sporangifera">sporangifera</tp:taxon-name-part></tp:taxon-name></italic> is distinct from <italic><tp:taxon-name><tp:taxon-name-part taxon-name-part-type="genus" reg="Ophiocordyceps">O.</tp:taxon-name-part><tp:taxon-name-part taxon-name-part-type="species" reg="myrmicarum">myrmicarum</tp:taxon-name-part></tp:taxon-name></italic>. In the phylogenetic tree, the relationships of <italic><tp:taxon-name><tp:taxon-name-part taxon-name-part-type="genus" reg="Ophiocordyceps">O.</tp:taxon-name-part><tp:taxon-name-part taxon-name-part-type="species" reg="sporangifera">sporangifera</tp:taxon-name-part></tp:taxon-name></italic> and <italic><tp:taxon-name><tp:taxon-name-part taxon-name-part-type="genus" reg="Ophiocordyceps">O.</tp:taxon-name-part><tp:taxon-name-part taxon-name-part-type="species" reg="myrmicarum">myrmicarum</tp:taxon-name-part></tp:taxon-name></italic> are obscure because they share one clade with short branch length (100% <abbrev xmlns:xlink="http://www.w3.org/1999/xlink" xlink:title="Maximum likelihood" id="ABBRID0E2GDI" xlink:type="simple">ML</abbrev>/ 1 <abbrev xmlns:xlink="http://www.w3.org/1999/xlink" xlink:title="Bayesian Posterior Probabilities" id="ABBRID0E6GDI" xlink:type="simple">BYPP</abbrev>), while the two strains of <italic><tp:taxon-name><tp:taxon-name-part taxon-name-part-type="genus" reg="Ophiocordyceps">O.</tp:taxon-name-part><tp:taxon-name-part taxon-name-part-type="species" reg="sporangifera">sporangifera</tp:taxon-name-part></tp:taxon-name></italic> clustered together with a low bootstrap support (88% <abbrev xmlns:xlink="http://www.w3.org/1999/xlink" xlink:title="Maximum likelihood" id="ABBRID0EOHDI" xlink:type="simple">ML</abbrev>/ 0.90 <abbrev xmlns:xlink="http://www.w3.org/1999/xlink" xlink:title="Bayesian Posterior Probabilities" id="ABBRID0ESHDI" xlink:type="simple">BYPP</abbrev>). The type strain of <italic><tp:taxon-name><tp:taxon-name-part taxon-name-part-type="genus" reg="Ophiocordyceps">O.</tp:taxon-name-part><tp:taxon-name-part taxon-name-part-type="species" reg="sporangifera">sporangifera</tp:taxon-name-part></tp:taxon-name></italic> has 0 bp in nr<italic>SSU</italic>, 3 bp in <abbrev xmlns:xlink="http://www.w3.org/1999/xlink" xlink:title="translation elongation factor 1-alpha" id="ABBRID0EDIDI" xlink:type="simple">TEF1α</abbrev> and 5 bp in <abbrev xmlns:xlink="http://www.w3.org/1999/xlink" xlink:title="RNA polymerase II largest subunit" id="ABBRID0EHIDI" xlink:type="simple">RPB1</abbrev> that are different from <italic><tp:taxon-name><tp:taxon-name-part taxon-name-part-type="genus" reg="Ophiocordyceps">O.</tp:taxon-name-part><tp:taxon-name-part taxon-name-part-type="species" reg="myrmicarum">myrmicarum</tp:taxon-name-part></tp:taxon-name></italic>. However, the morphological features of those two species are different, thus, they should be treated as two separate species (Table <xref ref-type="table" rid="T3">3</xref>).</p><fig id="F4" position="float" orientation="portrait"><label>Figure 4.</label><caption><p><italic><tp:taxon-name><tp:taxon-name-part taxon-name-part-type="genus" reg="Ophiocordyceps">Ophiocordyceps</tp:taxon-name-part><tp:taxon-name-part taxon-name-part-type="species" reg="sporangifera">sporangifera</tp:taxon-name-part></tp:taxon-name></italic> (culture) MFLUCC 18–0492. <bold>a</bold> Upper side of the culture <bold>b</bold> Reverse side of the culture <bold>c, d</bold> Synnemata growing on PDA medium <bold>e, g</bold> Synnemata <bold>f</bold> Mycelium <bold>h–j</bold> Phialides <bold>k</bold> Conidia <bold>l–n</bold> Conidia form mucilaginous spheres. Scale bars: 1 cm (<bold>a, b</bold>), 5000 µm (<bold>c</bold>), 1000 µm (<bold>d</bold>), 500 µm (<bold>e</bold>), 100 µm (<bold>f, g</bold>), 50 µm (<bold>h–j</bold>), 10 µm (<bold>k–n</bold>).</p></caption><graphic xmlns:xlink="http://www.w3.org/1999/xlink" xlink:href="mycokeys-47-053-g004.jpg" position="float" orientation="portrait" xlink:type="simple" id="oo_266799.jpg"/></fig><table-wrap id="T3" position="float" orientation="portrait"><label>Table 3.</label><caption><p>Synopsis of <italic><tp:taxon-name><tp:taxon-name-part taxon-name-part-type="genus" reg="Ophiocordyceps">Ophiocordyceps</tp:taxon-name-part></tp:taxon-name></italic> species discussed in the paper.</p></caption><table id="TID0E2TCK" rules="all"><tbody><tr><th rowspan="1" colspan="1">Species</th><th rowspan="1" colspan="1">
                      <italic><tp:taxon-name>
                          <tp:taxon-name-part taxon-name-part-type="genus" reg="Ophiocordyceps">Ophiocordyceps</tp:taxon-name-part>
                          <tp:taxon-name-part taxon-name-part-type="species" reg="myrmicarum">myrmicarum</tp:taxon-name-part>
                        </tp:taxon-name></italic>
                    </th><th rowspan="1" colspan="1">
                      <italic><tp:taxon-name>
                          <tp:taxon-name-part taxon-name-part-type="genus" reg="Ophiocordyceps">Ophiocordyceps</tp:taxon-name-part>
                          <tp:taxon-name-part taxon-name-part-type="species" reg="sporangifera">sporangifera</tp:taxon-name-part>
                        </tp:taxon-name></italic>
                    </th></tr><tr><td rowspan="1" colspan="1">Host</td><td rowspan="1" colspan="1"><italic><tp:taxon-name><tp:taxon-name-part taxon-name-part-type="genus" reg="Myrmica">Myrmica</tp:taxon-name-part><tp:taxon-name-part taxon-name-part-type="species" reg="rubra">rubra</tp:taxon-name-part></tp:taxon-name></italic> (<tp:taxon-name><tp:taxon-name-part taxon-name-part-type="order">Hymenoptera</tp:taxon-name-part></tp:taxon-name>)</td><td rowspan="1" colspan="1"><tp:taxon-name><tp:taxon-name-part taxon-name-part-type="family">Elateridae</tp:taxon-name-part></tp:taxon-name>, <tp:taxon-name><tp:taxon-name-part taxon-name-part-type="order">Coleoptera</tp:taxon-name-part></tp:taxon-name></td></tr><tr><td rowspan="1" colspan="1">Primary synnemata</td><td rowspan="1" colspan="1">Whitish-yellow aging to rufous brown</td><td rowspan="1" colspan="1">9–18 cm high 1–2 mm diam., brown to deep brown</td></tr><tr><td rowspan="1" colspan="1">Secondary synnemata (µm)</td><td rowspan="1" colspan="1">Hyaline aging to rufous brown, up to 350 long, narrow (25) at base, common on agar but not observed on host</td><td rowspan="1" colspan="1">Brown to white, not smooth 1092–1937 × 21–34, arising from the all parts of the primary synnemata, observed on both of the host and agar</td></tr><tr><td rowspan="1" colspan="1">Primary phialides (µm)</td><td rowspan="1" colspan="1">Subulate, hyaline or pigmented at base, 39.9–86.2 long, 3.6–5.4 wide at base</td><td rowspan="1" colspan="1">Slender, solitary, hyaline, unbranched, narrow, smooth, 25–40 × 1.3–2.5</td></tr><tr><td rowspan="1" colspan="1">Secondary phialides (µm)</td><td rowspan="1" colspan="1">Subulate, 27.2–47.0 long, 2.4–3.3 wide at base</td><td rowspan="1" colspan="1">Narrow slender, 56–86 long, 3–5 wide at base, 1.4–2.2 at top, 1–4 septa, common on culture but not observed on host</td></tr><tr><td rowspan="1" colspan="1">Sporangium (µm)</td><td rowspan="1" colspan="1">No observed</td><td rowspan="1" colspan="1">78–121 diam., spherical, white immature, brown after mature</td></tr><tr><td rowspan="1" colspan="1">Conidia (µm)</td><td rowspan="1" colspan="1">7.3–9.6 × 3.2–5.1 reniform to ovoid, bi-guttulate, aseptate</td><td rowspan="1" colspan="1">6.7–9.8 × 2.5–3.8, subglobose to reniform</td></tr><tr><td rowspan="1" colspan="1">Mucilaginous spheres (µm)</td><td rowspan="1" colspan="1">Composed of 1–4 conidia, hyaline to brown, at phialide apex</td><td rowspan="1" colspan="1">10.5–12.9 × 6.4–8.7, composed of 1–12 conidia, hyaline on host, 1–4 conidia on culture, hyaline to brown on culture</td></tr><tr><td rowspan="1" colspan="1">Reference</td><td rowspan="1" colspan="1">
                      <xref ref-type="bibr" rid="B43">Simmons et al. 2015</xref>
                    </td><td rowspan="1" colspan="1">This study</td></tr></tbody></table></table-wrap></tp:treatment-sec><tp:treatment-sec><!--Section generated to contain objects referenced in tp:taxon-treatment.--><fig id="F1" position="float" orientation="portrait"><label>Figure 1.</label><caption><p>Phylogram of <italic><tp:taxon-name><tp:taxon-name-part taxon-name-part-type="genus" reg="Ophiocordyceps">Ophiocordyceps</tp:taxon-name-part><tp:taxon-name-part taxon-name-part-type="species" reg="globiceps">globiceps</tp:taxon-name-part></tp:taxon-name></italic> and <italic><tp:taxon-name><tp:taxon-name-part taxon-name-part-type="genus" reg="Ophiocordyceps">O.</tp:taxon-name-part><tp:taxon-name-part taxon-name-part-type="species" reg="sporangifera">sporangifera</tp:taxon-name-part></tp:taxon-name></italic> generated from maximum likelihood (RAxML) analysis of <abbrev xmlns:xlink="http://www.w3.org/1999/xlink" xlink:title="internal transcribed spacer" id="ABBRID0EWMBI" xlink:type="simple">ITS</abbrev>, <abbrev xmlns:xlink="http://www.w3.org/1999/xlink" xlink:title="small subunit ribosomal RNA" id="ABBRID0E1MBI" xlink:type="simple">SSU</abbrev>, <abbrev xmlns:xlink="http://www.w3.org/1999/xlink" xlink:title="large subunit rDNA" id="ABBRID0E5MBI" xlink:type="simple">LSU</abbrev>, <abbrev xmlns:xlink="http://www.w3.org/1999/xlink" xlink:title="RNA polymerase II largest subunit" id="ABBRID0ECNBI" xlink:type="simple">RPB1</abbrev> and <abbrev xmlns:xlink="http://www.w3.org/1999/xlink" xlink:title="translation elongation factor 1-alpha" id="ABBRID0EGNBI" xlink:type="simple">TEF1α</abbrev> sequence data. <italic><tp:taxon-name><tp:taxon-name-part taxon-name-part-type="genus" reg="Tolypocladium">Tolypocladium</tp:taxon-name-part><tp:taxon-name-part taxon-name-part-type="species" reg="inflatum">inflatum</tp:taxon-name-part></tp:taxon-name></italic> and <italic><tp:taxon-name><tp:taxon-name-part taxon-name-part-type="genus" reg="Tolypocladium">T.</tp:taxon-name-part><tp:taxon-name-part taxon-name-part-type="species" reg="ophioglossoides">ophioglossoides</tp:taxon-name-part></tp:taxon-name></italic> were used as outgroup taxon. Maximum likelihood bootstrap values greater than 75% and Bayesian posterior probabilities over 0.90 were indicated above the nodes. The new species are indicated in red.</p></caption><graphic xmlns:xlink="http://www.w3.org/1999/xlink" xlink:href="mycokeys-47-053-g001.jpg" position="float" orientation="portrait" xlink:type="simple" id="oo_266796.jpg"/></fig></tp:treatment-sec><ref-list><ref id="B43"><mixed-citation xmlns:xlink="http://www.w3.org/1999/xlink" xlink:type="simple"><person-group><name name-style="western"><surname>Simmons</surname><given-names>DR</given-names></name><name name-style="western"><surname>Lund</surname><given-names>J</given-names></name><name name-style="western"><surname>Levitsky</surname><given-names>T</given-names></name><name name-style="western"><surname>Groden</surname><given-names>E</given-names></name></person-group> (<year>2015</year>) <article-title><italic><tp:taxon-name><tp:taxon-name-part taxon-name-part-type="genus">Ophiocordyceps</tp:taxon-name-part><tp:taxon-name-part taxon-name-part-type="species">myrmicarum</tp:taxon-name-part></tp:taxon-name></italic>, a new species infecting invasive <tp:taxon-name><tp:taxon-name-part taxon-name-part-type="genus">Myrmica</tp:taxon-name-part><tp:taxon-name-part taxon-name-part-type="species">rubra</tp:taxon-name-part></tp:taxon-name> in Maine.</article-title><source>Journal of Invertebrate Pathology</source><volume>125</volume>: <fpage>23</fpage>–<lpage>30</lpage>. <ext-link xlink:type="simple" ext-link-type="doi" xlink:href="10.5598/imafungus.2015.06.02.06">https://doi.org/10.5598/imafungus.2015.06.02.06</ext-link></mixed-citation></ref></ref-list></tp:taxon-treatment>
